# Supplementary material for: Risk stratification of atrial fibrillation and stroke using single nucleotide polymorphism and circulating biomarkers
Source: PLoS One. 2023 Oct 12;18(10):e0292118. doi: 10.1371/journal.pone.0292118 (PMC10569505; doi:10.1371/journal.pone.0292118)
Supplement: S1 Data — (XLSX) [file pone.0292118.s003.xlsx]

## Sheet: Fig1
Figure 1A
	X	1-specificity	sensitivity
	.	0	0
	4	0.0433	0.09
	3	0.24	0.4267
	2	0.6733	0.83
	1	0.95	0.9867
	0	1	1
	0	1	1
Figure 1B
	X	1-specificity	sensitivity
	.	0	0
	8	0.0033	0.0067
	7	0.0333	0.0567
	6	0.1367	0.2633
	5	0.3233	0.5133
	4	0.6033	0.79
	3	0.8667	0.95
	2	0.98	0.9933
	1	0.99	0.9967
	0	1	1
	0	1	1

## Sheet: Fig2
Fig2A		mean	SEM
	control	0.32	0.04
	PAF	0.35	0.04
Fig2B
miR-99a-5p		mean	SEM
	control	5.14	1.48
	PAF	3.13	0.48
miR-192-5p		mean	SEM
	control	5.34	0.39
	PAF	4.82	0.38
miR-214-3p		mean	SEM
	control	4.24	0.86
	PAF	4.65	1.31
miR-342-5p		mean	SEM
	control	4.97	0.43
	PAF	6.96	1.05

## Sheet: Fig3
Fig3A
		mean	SD
	control	0.24179	0.40221
	PAF	2.14019	2.03734
Fig3B
	X	1-specificity	sensitivity
	.	0	0
	7.62	0	0.0323
	6.3	0	0.0645
	5.45	0	0.0968
	5.25	0.0018	0.0968
	5.2	0.0018	0.129
	4.58	0.0018	0.1613
	4.32	0.0018	0.1935
	4.19	0.0035	0.1935
	3.75	0.0053	0.1935
	3.55	0.0053	0.2258
	3.13	0.0053	0.2581
	2.82	0.0053	0.2903
	2.7	0.007	0.3226
	2.69	0.007	0.3548
	2.52	0.007	0.3871
	2.36	0.0088	0.3871
	2.34	0.0088	0.4194
	2.32	0.0088	0.4516
	2.16	0.0105	0.4516
	1.83	0.0105	0.4839
	1.76	0.0105	0.5161
	1.54	0.0123	0.5161
	1.42	0.0141	0.5161
	1.37	0.0158	0.5161
	1.3	0.0176	0.5161
	1.29	0.0193	0.5161
	1.23	0.0228	0.5161
	1.14	0.0246	0.5161
	1.06	0.0264	0.5161
	1.04	0.0281	0.5161
	1.03	0.0299	0.5161
	1.01	0.0316	0.5161
	0.98	0.0334	0.5161
	0.955	0.0351	0.5161
	0.874	0.0369	0.5161
	0.86	0.0387	0.5161
	0.782	0.0404	0.5161
	0.776	0.0439	0.5161
	0.762	0.0457	0.5161
	0.755	0.0457	0.5484
	0.752	0.0457	0.5806
	0.75	0.0475	0.5806
	0.71	0.0492	0.5806
	0.706	0.051	0.5806
	0.69	0.051	0.6129
	0.624	0.051	0.6452
	0.62	0.0527	0.6452
	0.616	0.0545	0.6452
	0.61	0.0562	0.6452
	0.6	0.058	0.6452
	0.59	0.0598	0.6452
	0.566	0.0615	0.6452
	0.558	0.065	0.6452
	0.555	0.0668	0.6452
	0.55	0.0685	0.6452
	0.546	0.0703	0.6452
	0.536	0.0721	0.6774
	0.525	0.0721	0.7097
	0.514	0.0721	0.7419
	0.51	0.0773	0.7419
	0.506	0.0791	0.7419
	0.49	0.0808	0.7419
	0.484	0.0826	0.7419
	0.476	0.0844	0.7419
	0.474	0.0861	0.7419
	0.456	0.0879	0.7419
	0.436	0.0896	0.7419
	0.432	0.0914	0.7419
	0.418	0.0931	0.7419
	0.416	0.0931	0.7742
	0.412	0.0931	0.8387
	0.41	0.0949	0.8387
	0.406	0.0967	0.8387
	0.402	0.0984	0.8387
	0.39	0.1037	0.8387
	0.388	0.1054	0.8387
	0.382	0.1072	0.8387
	0.378	0.109	0.8387
	0.374	0.1107	0.8387
	0.368	0.1142	0.8387
	0.366	0.1142	0.871
	0.365	0.116	0.871
	0.364	0.1178	0.871
	0.36	0.1195	0.871
	0.355	0.1213	0.871
	0.354	0.1213	0.9032
	0.351	0.123	0.9032
	0.342	0.1265	0.9032
	0.34	0.1283	0.9032
	0.338	0.1301	0.9032
	0.337	0.1318	0.9032
	0.336	0.1353	0.9032
	0.333	0.1371	0.9032
	0.332	0.1388	0.9032
	0.33	0.1406	0.9032
	0.328	0.1441	0.9032
	0.324	0.1459	0.9032
	0.322	0.1476	0.9032
	0.32	0.1494	0.9032
	0.318	0.1511	0.9032
	0.314	0.1511	0.9355
	0.312	0.1529	0.9355
	0.31	0.1564	0.9355
	0.308	0.1582	0.9355
	0.307	0.1599	0.9355
	0.306	0.1617	0.9355
	0.304	0.1634	0.9355
	0.302	0.1687	0.9355
	0.3	0.1722	0.9355
	0.298	0.174	0.9355
	0.296	0.1775	0.9355
	0.294	0.181	0.9355
	0.288	0.1845	0.9355
	0.286	0.1863	0.9355
	0.285	0.188	0.9355
	0.282	0.1916	0.9355
	0.28	0.1968	0.9355
	0.278	0.1986	0.9355
	0.276	0.1986	0.9677
	0.274	0.2021	0.9677
	0.273	0.2039	0.9677
	0.27	0.2039	1
	0.269	0.2056	1
	0.268	0.2091	1
	0.267	0.2109	1
	0.266	0.2127	1
	0.264	0.2144	1
	0.262	0.2162	1
	0.26	0.2197	1
	0.257	0.2214	1
	0.256	0.225	1
	0.254	0.2267	1
	0.252	0.2302	1
	0.251	0.232	1
	0.25	0.2337	1
	0.249	0.2355	1
	0.248	0.2373	1
	0.244	0.2408	1
	0.239	0.2425	1
	0.237	0.2443	1
	0.234	0.2478	1
	0.233	0.2496	1
	0.232	0.2513	1
	0.23	0.2531	1
	0.224	0.2566	1
	0.222	0.2601	1
	0.22	0.2636	1
	0.219	0.2671	1
	0.218	0.2689	1
	0.216	0.2724	1
	0.214	0.2742	1
	0.212	0.2794	1
	0.21	0.283	1
	0.208	0.2847	1
	0.206	0.2865	1
	0.202	0.2917	1
	0.2	0.2953	1
	0.199	0.3005	1
	0.198	0.3023	1
	0.197	0.304	1
	0.195	0.3093	1
	0.193	0.3146	1
	0.192	0.3181	1
	0.19	0.3216	1
	0.189	0.3234	1
	0.188	0.3286	1
	0.186	0.3357	1
	0.185	0.3374	1
	0.184	0.3427	1
	0.183	0.3462	1
	0.182	0.348	1
	0.181	0.355	1
	0.179	0.3638	1
	0.178	0.3656	1
	0.177	0.3708	1
	0.176	0.3779	1
	0.175	0.3814	1
	0.174	0.3849	1
	0.173	0.3884	1
	0.172	0.3954	1
	0.171	0.3989	1
	0.169	0.4077	1
	0.168	0.4148	1
	0.166	0.4218	1
	0.165	0.4253	1
	0.164	0.4288	1
	0.163	0.4341	1
	0.162	0.4394	1
	0.161	0.4499	1
	0.16	0.4552	1
	0.159	0.4569	1
	0.158	0.4587	1
	0.156	0.4622	1
	0.154	0.4745	1
	0.153	0.4763	1
	0.152	0.4815	1
	0.151	0.4868	1
	0.15	0.4938	1
	0.149	0.4974	1
	0.148	0.5009	1
	0.147	0.5079	1
	0.146	0.5167	1
	0.145	0.522	1
	0.144	0.5255	1
	0.143	0.529	1
	0.142	0.5395	1
	0.141	0.5413	1
	0.14	0.5431	1
	0.139	0.5536	1
	0.138	0.5571	1
	0.137	0.5641	1
	0.136	0.5694	1
	0.135	0.5729	1
	0.134	0.5817	1
	0.133	0.5852	1
	0.132	0.5923	1
	0.131	0.5975	1
	0.13	0.6081	1
	0.129	0.6151	1
	0.128	0.6186	1
	0.127	0.6221	1
	0.126	0.6274	1
	0.125	0.6309	1
	0.124	0.6327	1
	0.123	0.6362	1
	0.122	0.6432	1
	0.121	0.6485	1
	0.12	0.6573	1
	0.119	0.6678	1
	0.118	0.6696	1
	0.117	0.6766	1
	0.116	0.6801	1
	0.115	0.6854	1
	0.114	0.6907	1
	0.113	0.6942	1
	0.112	0.703	1
	0.111	0.7065	1
	0.11	0.7135	1
	0.109	0.7153	1
	0.108	0.7206	1
	0.106	0.7258	1
	0.105	0.7311	1
	0.103	0.7329	1
	0.102	0.7346	1
	0.101	0.7469	1
	0.1	0.7522	1
	0.0996	0.754	1
	0.0994	0.7575	1
	0.0992	0.7592	1
	0.0988	0.761	1
	0.0974	0.7627	1
	0.0972	0.7645	1
	0.097	0.768	1
	0.0962	0.775	1
	0.096	0.7803	1
	0.0958	0.7821	1
	0.095	0.7838	1
	0.094	0.7856	1
	0.0936	0.7873	1
	0.0934	0.7891	1
	0.0932	0.7909	1
	0.0928	0.7926	1
	0.0922	0.7944	1
	0.092	0.7961	1
	0.0914	0.7979	1
	0.0908	0.7996	1
	0.0902	0.8032	1
	0.0898	0.8049	1
	0.0892	0.8067	1
	0.089	0.8084	1
	0.0886	0.8102	1
	0.0884	0.812	1
	0.088	0.819	1
	0.0874	0.8225	1
	0.087	0.8243	1
	0.0864	0.826	1
	0.0862	0.8278	1
	0.086	0.8295	1
	0.0854	0.8313	1
	0.0852	0.8366	1
	0.085	0.8383	1
	0.084	0.8436	1
	0.083	0.8453	1
	0.0824	0.8471	1
	0.082	0.8489	1
	0.0806	0.8506	1
	0.08	0.8524	1
	0.0794	0.8559	1
	0.0792	0.8576	1
	0.079	0.8594	1
	0.078	0.8629	1
	0.0778	0.8647	1
	0.0776	0.8664	1
	0.0774	0.8682	1
	0.077	0.8752	1
	0.0764	0.877	1
	0.0756	0.8787	1
	0.075	0.884	1
	0.0748	0.8858	1
	0.0746	0.8875	1
	0.0744	0.8893	1
	0.0742	0.891	1
	0.074	0.8963	1
	0.0738	0.8981	1
	0.073	0.9016	1
	0.072	0.9033	1
	0.0718	0.9069	1
	0.0716	0.9086	1
	0.0698	0.9121	1
	0.0696	0.9139	1
	0.0692	0.9156	1
	0.0688	0.9192	1
	0.0686	0.9209	1
	0.0684	0.9227	1
	0.067	0.9262	1
	0.0668	0.9279	1
	0.066	0.9297	1
	0.065	0.9315	1
	0.0638	0.9332	1
	0.063	0.9367	1
	0.062	0.9402	1
	0.0618	0.942	1
	0.061	0.9438	1
	0.0608	0.9455	1
	0.0604	0.9473	1
	0.0576	0.949	1
	0.0572	0.9508	1
	0.057	0.9543	1
	0.0562	0.9561	1
	0.056	0.9613	1
	0.0552	0.9631	1
	0.0548	0.9666	1
	0.054	0.9684	1
	0.0522	0.9701	1
	0.0514	0.9719	1
	0.051	0.9754	1
	0.05	0.9772	1
	0.0498	0.9789	1
	0.048	0.9807	1
	0.0478	0.9824	1
	0.046	0.9842	1
	0.0456	0.9859	1
	0.042	0.9877	1
	0.0396	0.9895	1
	0.0392	0.9912	1
	0.0358	0.993	1
	0.0296	0.9947	1
	0.027	0.9965	1
	0	1	1
	0	1	1

## Sheet: Fig4
Figure 4A
	X	1-specificity	sensitivity
	.	0	0
	0	0.1933	0.1935
	1	0.5852	0.6129
	2	0.891	0.9032
	3	0.9824	0.9677
	4	0.9965	1
	5	1	1
	5	1	1
Figure 4B
	X	1-specificity	sensitivity
	.	0	0
	5	0.0053	0.0323
	4	0.0457	0.1613
	3	0.181	0.3548
	2	0.5009	0.8387
	1	0.8436	1
	0	1	1
	0	1	1
